# Supplementary material for: Fluorescence Resonance Energy Transfer for Drug Loading Assessment in Reconstituted High-Density Lipoprotein Nanoparticles
Source: Int J Mol Sci. 2025 Apr 1;26(7):3276. doi: 10.3390/ijms26073276 (PMC11989292; doi:10.3390/ijms26073276)
Supplement: Supplementary file 1 [file ijms-26-03276-s001.zip]

Archive with 1 entries (1 files):
- ijms-3522761-supplementary.pdf
